# Supplementary material for: Drinking to Cope Mediates the Association between Dyadic Conflict and Drinking Behavior: A Study of Romantic Couples during the COVID-19 Pandemic
Source: Int J Environ Res Public Health. 2023 Jul 10;20(14):6332. doi: 10.3390/ijerph20146332 (PMC10379069; doi:10.3390/ijerph20146332)
Supplement: Supplementary file 1 [file ijerph-20-06332-s001.zip]

Archive with 1 entries (1 files):
- ijerph-2455086-supplementary.pdf
